# Supplementary material for: Assessment of animal management and habitat characteristics associated with social behavior in bottlenose dolphins across zoological facilities
Source: PLoS One. 2021 Aug 30;16(8):e0253732. doi: 10.1371/journal.pone.0253732 (PMC8405028; doi:10.1371/journal.pone.0253732)
Supplement: S2 File — (XLSX) [file pone.0253732.s002.xlsx]

## Sheet: Sheet1
Group Active Models	IV1	P	IV2	P	IV3	P	QIC
Model 1	Sex	0.017	Enrichment Schedule	0.002	New Enrichment Frequency	<0.001	7.651
Model 2	Age	<0.001	Enrichment Schedule	0.014	New Enrichment Frequency	<0.001	8.913
Model 3	Age	<0.001	New Enrichment Frequency	0.037	Total Duration	0.012	9.602
Model 4	Age	<0.001	Total Duration	0.02	Social Management	0.009	10.443
Interact with Conspecific Models	IV1	P	IV2	P	IV3	P	QIC
Model 1	Enrichment Schedule	0.001	New Enrichment Frequency	0.004	Day Time Spatial Experience	0.045	9.197
Model 2	New Enrichment Frequency	0.02	Day Time Spatial Experience	0.017	Social Management	0.011	10.207
Note: The selected model is bolded.
